# Supplementary material for: The Influence of Phytosociological Cultivation and Fertilization on Polyphenolic Content of Menthae and Melissae folium and Evaluation of Antioxidant Properties through In Vitro and In Silico Methods
Source: Plants (Basel). 2022 Sep 14;11(18):2398. doi: 10.3390/plants11182398 (PMC9504945; doi:10.3390/plants11182398)
Supplement: Supplementary file 1 [file plants-11-02398-s001.zip]

Archive with 1 entries (1 files):
- plants-1907022-supplementary.pdf
